# Supplementary material for: Açaí (Euterpe oleracea Mart.) Seed Extracts from Different Varieties: A Source of Proanthocyanidins and Eco-Friendly Corrosion Inhibition Activity
Source: Molecules. 2021 Jun 5;26(11):3433. doi: 10.3390/molecules26113433 (PMC8201347; doi:10.3390/molecules26113433)
Supplement: Supplementary file 1 [file molecules-26-03433-s001.zip]

Archive with 1 entries (1 files):
- molecules-1225036-supplementary.pdf
